# Supplementary material for: Broad and Cross-Clade CD4+ T-Cell Responses Elicited by a DNA Vaccine Encoding Highly Conserved and Promiscuous HIV-1 M-Group Consensus Peptides
Source: PLoS One. 2012 Sep 18;7(9):e45267. doi: 10.1371/journal.pone.0045267 (PMC3445454; doi:10.1371/journal.pone.0045267)
Supplement: Table S1 — Clinical characteristics of HIV-1-infected patients. (XLS) [file pone.0045267.s001.xls]

## Sheet: Sheet1
Table S1. Clinical characteristics of HIV-1-infected patients.
	B subtype	F Subtype	BC recombinant	BF recombinant	All Subjects
n	14	1	1	9	25
Gender (% of males)	93% (13/14)	100% (1/1)	100% (1/1)	67% (6/9)	84% (21/25)
Mean age (yrs)*	28 ± 7	22	29	37 ± 10	31 ± 9
Chosen visit to assay
Time after enrollment (days)	526 ± 290	11	826	306 ± 226	439 ± 296
Mean CD4 count (cells/mm3)	570 ± 190	258	851	380 ± 109	497 ± 198
Mean CD8 count (cells/mm3)	1,232 ± 314	718	1838	840 ± 512	1,089 ± 457
Mean viral load (copies/mL)	37,060 ± 50,961	72000	11138	39,537 ± 41,763	38,312 ± 45,471
ART (% of patients who started)	29% (4/14)	0% (0/1)	0% (0/1)	78% (7/9)	44% (11/25)
* At study entry
