# Supplementary material for: Broad and Cross-Clade CD4+ T-Cell Responses Elicited by a DNA Vaccine Encoding Highly Conserved and Promiscuous HIV-1 M-Group Consensus Peptides
Source: PLoS One. 2012 Sep 18;7(9):e45267. doi: 10.1371/journal.pone.0045267 (PMC3445454; doi:10.1371/journal.pone.0045267)
Supplement: Table S2 — Frequency of HIV-1 circulating variants according to the number of amino acid substitutions compared to M-group consensus peptides. M-group consensus peptides were aligned with HIV-1 circulating variants using all available sequences at http://www.hiv.lanl.gov/content/sequence/QUICK_ALIGN/QuickAlign.html. For each peptide, the highest frequency of variants is shown in bold. (XLS) [file pone.0045267.s002.xls]

## Sheet: Sheet1
Table S2. Frequency of HIV-1 circulating variants according to the number of amino acid substitutions compared to M-group consensus peptides.
		Frequency of HIV-1 circulating variants according to the number of amino acid substitutions
Peptide	Sequence	0 aa	1 aa	2 aa	3 aa	4 aa	5 aa	≥6 aa
protease(53-75)	FIKVRQYDQILIEICGKKAIGTV	0.144	0.212	0.225	0.186	0.107	0.06	0.066
protease(79-95)	PTPVNIIGRNMLTQIGC	0.191	0.544	0.206	0.043	0.009	0.004	0.003
RT(343-357)	QEPFKNLKTGKYAKM	0.22	0.391	0.293	0.067	0.011	0.01	0.008
RT(354-368)	YAKMRSAHTNDVKQL	0.028	0.225	0.359	0.289	0.071	0.01	0.018
RT(369-391)	TEAVQKIATESIVIWGKTPKFRL	0.06	0.306	0.294	0.15	0.073	0.052	0.065
RT(413-427)	EWEFVNTPPLVKLWY	0.86	0.112	0.024	0.002	0.001	0.001	0
RT(431-445)	KEPIVGAETFYVDGA	0.228	0.405	0.255	0.097	0.01	0.001	0.004
RT(528-546)	KEKVYLSWVPAHKGIGGNE	0.173	0.623	0.173	0.026	0.002	0.002	0.001
integrase(28-43)	LPPIVAKEIVASCDKC	0.366	0.428	0.143	0.043	0.016	0.002	0.002
integrase(69-85)	EGKIILVAVHVASGYIE	0.364	0.474	0.134	0.02	0.004	0.004	0
integrase(96-113)	ETAYFILKLAGRWPVKVI	0.134	0.4	0.349	0.094	0.016	0.004	0.003
integrase(216-235)	QITKIQNFRVYYRDSRDPIW	0.21	0.509	0.193	0.066	0.016	0.005	0.001
integrase(249-268)	VVIQDNSDIKVVPRRKAKII	0.414	0.418	0.131	0.026	0.005	0.002	0.004
p17(72-90)	SEELRSLYNTVATLYCVHQ	0.032	0.12	0.247	0.284	0.18	0.061	0.076
p17(131-132)/p24(1-18)	NYPIVQNLQGQMVHQAISPR	0.232	0.291	0.19	0.137	0.094	0.026	0.03
p24(33-48)	SPEVIPMFSALSEGAT	0.415	0.468	0.091	0.008	0.008	0.001	0.009
p24(127-145)	GEIYKRWIILGLNKIVRMY	0.454	0.437	0.072	0.014	0.005	0.001	0.017
p24(138-153)	LNKIVRMYSPVSILDI	0.621	0.325	0.042	0.004	0.002	0.0003	0.0057
p24(182-201)	KNWMTETLLVQNANPDCKTI	0.353	0.401	0.188	0.041	0.006	0.001	0.01
vif(1-15)	MENRWQVMIVWQVDR	0.645	0.285	0.062	0.008	0	0	0
vif(142-158)	VGSLQYLALTALITPKK	0.053	0.306	0.263	0.176	0.124	0.038	0.04
rev(9-27)	DEELLKAVRIIKILYQSNP	0.01	0.083	0.236	0.281	0.218	0.111	0.061
vpr(29-42)	EAVRHFPRPWLHGL	0.247	0.46	0.253	0.038	0.002	0	0
vpr(58-80)	EAIIRILQQLLFIHFRIGCQHSR	0.2	0	0.8	0	0	0	0
vpu(13-26)	IVALIIAIVVWTIV	0.028	0.124	0.226	0.289	0.22	0.082	0.031
nef(67-87)	GFPVRPQVPLRPMTYKGAFDL	0.109	0.378	0.32	0.141	0.035	0.006	0.011
nef(133-156)	IRYPLTFGWCFKLVPVDPREVEEA	0.005	0.061	0.14	0.23	0.251	0.182	0.131
