# Supplementary material for: Broad and Cross-Clade CD4+ T-Cell Responses Elicited by a DNA Vaccine Encoding Highly Conserved and Promiscuous HIV-1 M-Group Consensus Peptides
Source: PLoS One. 2012 Sep 18;7(9):e45267. doi: 10.1371/journal.pone.0045267 (PMC3445454; doi:10.1371/journal.pone.0045267)
Supplement: Table S3 — HLA-DP binding assay for M-group consensus peptides. Significant affinity threshold <1000 nM are shown in bold. A dash represents 50% inhibitory concentration (IC50) >30000 nM. (XLS) [file pone.0045267.s003.xls]

## Sheet: Sheet1
Table S3. HLA-DP binding assay for M-group consensus peptides.
	Binding capacity/IC50 (nM)
Peptide	DPA1*02:01	DPA1*01:03	DPA1*01:03	DPA1*01:03	DPA1*03:01	DPA1*02:01	DPA1*02:01	DPA1*01:03	Bound DP molecules	Frequency (%)
	DPB1*01:01	DPB1*02:01	DPB1*03:01	DPB1*04:01	DPB1*04:02	DPB1*05:01	DPB1*14:01	DPB1*20:01
protease(53-75)	111.508	41.0089	9.44507	452.134	341.788	53.1712	1251.98	18.6703	7	87.5
protease(79-95)	1045.03	5.12665	246.532	957.662	32.2494	2159.9	16321.1	3621.26	4	50
RT(343-357)	299.635	114.567	6513.75	13.9469	4209.61	1343.88	15079.8	2791.28	3	37.5
RT(354-368)	4432.8	687.126	11898.4	3550.05	6955.32	2188.5	918.898	201.623	3	37.5
RT(369-391)	1535.48	2214.11	5356.49	3222.31	1743.93	153.779	78.4986	972.064	3	37.5
RT(413-427)	100.66	639.381	5708.66	845.507	6.99759	2815.77	1200.52	1072.03	4	50
RT(431-445)	204.673	29.536	28379.8	4659.17	131.753	-	1346.01	26096.9	3	37.5
RT(528-546)	585.094	44.5445	75.7033	1392.86	149.868	3557.24	4853.06	5.96442	5	62.5
integrase(28-43)	2129.14	33.8543	6124.15	19267.6	98.4095	25385.9	21501.8	546.422	3	37.5
integrase(69-85)	5933.92	4.49315	1985.63	2828.18	211.923	2708.43	1368.95	470.387	3	37.5
integrase(96-113)	791.821	696.627	1018.18	231.552	141.159	620.521	12758.8	856.619	6	75
integrase(216-235)	399.79	310.564	83.112	1069.31	88.935	7.60764	144.532	38.9133	7	87.5
integrase(249-268)	5727.42	7418.6	349.536	9124.91	3672.97	329.157	3979.74	1077.88	2	25
p17(72-90)	860.426	66.6645	1740.74	240.084	82.9906	1895.69	9708.81	2305.32	4	50
p17(131-132)/p24(1-18)	2873.47	54.9788	344.387	1546.08	483.657	2520.1	2987.95	951.893	4	50
p24(33-48)	1918.86	2994.05	540.838	4147.4	3945.7	4367.39	2059.91	479.096	2	25
p24(127-145)	496.055	230.256	1651.28	3145.75	134.378	31.5053	2245.68	181.204	5	62.5
p24(138-153)	25.9404	356.821	15.5503	46.9803	1.02756	219.867	15.9037	2.99553	8	100
p24(182-201)	212.924	80.3368	421.449	112.18	5.467	3389.71	326.125	44.2444	7	87.5
vif(1-15)	1033.68	1548.34	5839.85	12.6353	3747.15	8171.51	7237.38	364.258	2	25
vif(142-158)	114.7	76.2331	73.6588	32.8508	1.45643	20.1624	70.6963	262.032	8	100
rev(9-27)	461.207	7.04959	466.491	636.8	5.79587	370.064	709.757	201.886	8	100
vpr(29-42)	8606.18	2143.19	11.311	16998.5	138.688	8445.21	7688.66	31.3065	3	37.5
vpr(58-80)	2625.16	716.582	348.447	112.631	95.7386	2990.21	3567.94	398.112	5	62.5
vpu(13-26)	26114.1	29942.3	2578.33	-	1301.72	-	-	5809.98	0	0
nef(67-87)	2012.05	58.0887	952.544	1506.33	165.046	1873.35	12154.5	3991.89	3	37.5
nef(133-156)	248.86	119.09	5363.37	43.7416	669.612	4780.14	15873	12986.4	4	50
Peptides bound to HLA-DP (n)	14	21	14	13	20	9	7	18
