# Supplementary material for: Broad and Cross-Clade CD4+ T-Cell Responses Elicited by a DNA Vaccine Encoding Highly Conserved and Promiscuous HIV-1 M-Group Consensus Peptides
Source: PLoS One. 2012 Sep 18;7(9):e45267. doi: 10.1371/journal.pone.0045267 (PMC3445454; doi:10.1371/journal.pone.0045267)
Supplement: Table S4 — HLA-DQ binding assay for M-group consensus peptides. Significant affinity threshold <1000 nM are shown in bold. A dash represents 50% inhibitory concentration (IC50) >30000 nM. (XLS) [file pone.0045267.s004.xls]

## Sheet: Sheet1
Table S4. HLA-DQ binding assay for M-group consensus peptides.
	Binding capacity/IC50 (nM)
Peptide	DQA1*05:01	DQA1*02:01	DQA1*03:01	DQA1*05:01	DQA1*03:01	DQA1*04:01	DQA1*01:01	DQA1*01:02	DQA1*01:04	DQA1*01:02	DQA1*01:03	Bound DQ molecules	Frequency (%)
	DQB1*02:01	DQB1*02:02	DQB1*03:01	DQB1*03:01	DQB1*03:02	DQB1*04:02	DQB1*05:01	DQB1*05:02	DQB1*05:03	DQB1*06:02	DQB1*06:03
protease(53-75)	4203.51	24385.2	475.194	4429.81	-	7127.8	83.4087	402.822	2696.04	6270.63	2972.49	3	27.2727
protease(79-95)	8748.58	-	3663.2	8612.41	-	10636.5	2975.83	5316.95	6122.2	7577.19	3176.86	0	0
RT(343-357)	-	-	4775.43	24432.3	-	-	-	-	-	-	5789.16	0	0
RT(354-368)	-	25906.2	32.6543	463.053	-	-	3661.69	5905.8	3919.73	439.668	336.86	4	36.3636
RT(369-391)	1038.36	617.779	1971.46	9069.32	9606.49	3192.95	-	-	-	2827.12	260.896	2	18.1818
RT(413-427)	791.006	21512.1	3163.68	25537.2	-	11149.6	6765.67	9462.54	22982.7	-	1659.73	1	9.09091
RT(431-445)	107.213	594.591	54.4534	249.197	1578.58	328.261	1150.87	4621.43	623.612	968.17	300.545	8	72.7273
RT(528-546)	3793.91	21374.2	70.2049	680.587	-	9871.79	7073.15	-	2749.59	451.01	219.366	4	36.3636
integrase(28-43)	6435.5	-	889.571	7736.23	-	5319.31	28745.2	-	4055.97	26468.4	6033.43	1	9.09091
integrase(69-85)	5699.53	5587.85	425.66	3841.73	-	5621.92	409.372	630.01	733.959	13.5018	21536.5	5	45.4545
integrase(96-113)	-	-	5405.09	7521.06	7103.78	-	98.2154	563.806	267.544	311.448	1235.52	4	36.3636
integrase(216-235)	3344.59	4877.33	6324.4	5986	-	9771.67	37.5189	75.9879	201.64	5005.65	153.356	4	36.3636
integrase(249-268)	-	-	4186.99	22033.8	-	-	4044.05	4110.45	23972.3	11253.7	883.835	1	9.09091
p17(72-90)	11334.9	3839.84	2024.28	7225.61	-	7027.45	3156.84	5520	6162.82	537.895	51.7672	2	18.1818
p17(131-132)/p24(1-18)	5141.39	26432.9	227.899	3354.82	9339.87	6096.79	598.756	265.342	4002.64	851.977	76.828	5	45.4545
p24(33-48)	798.853	1695.31	78.6145	862.669	645.372	472.901	5410.76	2886.83	6248.77	5964.18	7.46985	6	54.5455
p24(127-145)	7798.05	24706.1	866.344	6229.49	12999.3	11928.9	3346.45	4992.51	5127.61	473.224	1.67934	3	27.2727
p24(138-153)	492.53	3679.78	924.198	7052.85	-	11201.3	102.8	3314.99	640.852	300.927	141.018	6	54.5455
p24(182-201)	6590.56	680.859	1170.03	8143.12	19640.5	20555.6	1337.76	6594.33	5472.79	68.8232	57.2139	3	27.2727
vif(1-15)	-	3207.17	10380	6836.23	17606.8	5530.27	504.192	699.428	730.791	1344.85	8026.69	3	27.2727
vif(142-158)	587.445	24488.9	260.025	2784.71	11000.4	1212.95	1154.21	7766.76	7944.73	430.559	1523.52	3	27.2727
rev(9-27)	1260.62	7000.77	180.646	1960.79	24661.4	3177.57	602.086	636.253	1232.74	51.7858	58.11	5	45.4545
vpr(29-42)	26501.1	-	4546.69	-	-	-	24847.7	-	-	-	1844.26	0	0
vpr(58-80)	-	14896.3	812.139	4386.13	-	2983.33	176.594	387.783	414.895	4168.85	-	4	36.3636
vpu(13-26)	-	-	-	-	-	-	-	-	-	-	5807.38	0	0
nef(67-87)	6464.07	18811.1	308.872	4342.11	7699.51	18745.1	7857.23	27016.6	13562.3	19911.9	5944.2	1	9.09091
nef(133-156)	1843.84	-	4270.84	18485.8	-	3983.63	915.484	3255.26	12331.9	10225.1	2090.14	1	9.09091
Peptides bound to HLA-DQ (n)	5	3	14	4	1	2	10	8	7	12	13
