# Supplementary material for: Broad and Cross-Clade CD4+ T-Cell Responses Elicited by a DNA Vaccine Encoding Highly Conserved and Promiscuous HIV-1 M-Group Consensus Peptides
Source: PLoS One. 2012 Sep 18;7(9):e45267. doi: 10.1371/journal.pone.0045267 (PMC3445454; doi:10.1371/journal.pone.0045267)
Supplement: Table S5 — HIV-1 M-group consensus peptides and variant sequences. The most frequent variants of the 4 most immunogeic M-group consensus peptides were obtained at http://www.hiv.lanl.gov/content/sequence/QUICK_ALIGN/QuickAlign.html. The percentage of HLA-DR molecules predicted to bind to each sequence according to TEPITOPE (threshold of 5%) is also shown. (XLS) [file pone.0045267.s005.xls]

## Sheet: Sheet1
Table S5. HIV-1 M-group consensus peptides and variant sequences.
Peptide	Sequence	HIV-1 variant	HLA-DR binding (TEPITOPE)
RT(413-427)	EWEFVNTPPLVKLWY	M consensus	0.72
	DWEFVNTPPLVKLWY	A1 subtype	0.72
	EWEFVSTPPLVKLWY	B subtype	0.72
	EWEFINTPPLVKLWY	C subtype	0.64
	EWEYVNTPPLVKLWY	D subtype	0.6
RT(528-546)	KEKVYLSWVPAHKGIGGNE	M consensus	0.76
	KDKVYLSWVPAHKGIGGNE	A1 subtype	0.76
	KEKVYLAWVPAHKGIGGNE	B subtype	0.76
	KERVYLSWVPAHKGIGGNE	C subtype	0.76
	KEKIYLSWVPAHKGIGGNE	F1 subtype	0.76
	KEKVYLTWVPAHKGIGGNE	G subtype	0.68
integrase(216-235)	QITKIQNFRVYYRDSRDPIW	M consensus	0.84
	QITKIQNFRVYYRDSRDPLW	A1 subtype	0.84
	QITKIQNFRVYYRDNRDPLW	B subtype	0.84
	QIIKIQNFRVYYRDSRDPIW	C subtype	0.88
	QIIKIQNFRVYYRDSRDPVW	D subtype	0.84
	QITKIQNFRVYYRDSRDPVW	F1 subtype	0.88
	QITKIQNFRVYFRDSRDPIW	G sbutype	0.84
p24(127-145)	GEIYKRWIILGLNKIVRMY	M consensus	1
	GDIYKRWIILGLNKIVRMY	A1 subtype	1
	GEIYKRWIIMGLNKIVRMY	B subtype	1
